# Supplementary material for: Hybrid EMT Phenotype and Cell Membrane Tension Promote Colorectal Cancer Resistance to Ferroptosis
Source: Adv Sci (Weinh). 2025 Feb 22;12(15):2413882. doi: 10.1002/advs.202413882 (PMC12005738; doi:10.1002/advs.202413882)
Supplement: Supplementary file 2 — Supplemental Table 1 [file ADVS-12-2413882-s002.xlsx]

## Sheet: Table S1
Table S1. Patient information.
Code	Gender	Age (year)	Diagnosis	Tumor invasion depth	Lymph node metastasis	Distant metastasis	TNM stage
#1	Male	65	descending colon carcinoma	T3	N0	M0	ⅡA
#2	Female	76	rectal adenocarcinoma	T2	N0	M0	Ⅰ
#3	Male	28	ascending colon adenocarcinoma	T1	N0	M0	Ⅰ
#4	Female	72	colon carcinoma	T3	N2a	M0	ⅢB
#5	Male	73	rectal carcinoma	T4a	N1c	M0	ⅢB
#6	Female	65	transverse colon carcinoma	T3	N1b	M0	ⅢB

## Sheet: Table S2
Table S2. List of antibody information.
Antibody	Supplier	Catalog number	Research Resource Identifier	Application	Dilution
Mouse monoclonal anti-F-actin	Abcam	ab205	AB_302794	WB	1 : 500
Rabbit monoclonal anti-Glutathione Peroxidase 4	Abcam	ab125066	AB_10973901	WB	1 : 10000
Mouse monoclonal anti-4 Hydroxynonenal	Abcam	ab48506	AB_867452	IHC	1 : 25
Goat anti-mouse IgG (H + L), secondary antibody, Alexa Fluor® 488	Abcam	ab150113	AB_2576208	IF	1 : 200
Goat anti-mouse IgG (H + L), secondary antibody, Alexa Fluor® 555	Abcam	ab150114	AB_2687594	IF	1 : 200
Donkey anti-rabbit IgG (H + L), secondary antibody, Alexa Fluor® 647	Abcam	ab150075	AB_2752244	IF	1 : 200
Rabbit polyclonal anti-β-Tubulin	Cell Signaling Technology	2146	AB_2210545	WB	1 : 1000
Mouse monoclonal anti-Keratin 8/18	Cell Signaling Technology	4546	AB_2134843	IF, WB	IF 1 : 200 WB 1 : 1000
Rabbit monoclonal anti-FTH1	Cell Signaling Technology	4393	AB_11217441	WB	1 : 1000
Rabbit monoclonal anti-TCF4	Cell Signaling Technology	2569	AB_2199816	IF	01:50:00
Rabbit polyclonal anti-Myosin Ⅱa	Cell Signaling Technology	3403	AB_2147297	WB	1 : 1000
Rabbit monoclonal anti-Phospho-Myosin Ⅱa (Ser1943)	Cell Signaling Technology	14611	AB_2798538	IF, WB	IF 1 : 50 WB 1 : 1000
Mouse monoclonal anti-Phospho-Myosin-Light-Chain 2(Ser19)	Cell Signaling Technology	3675	AB_2250969	IF, WB	1 : 1000
Rabbit monoclonal anti-RhoA (67B9)	Cell Signaling Technology	2117	AB_10693922	WB	1 : 1000
Rabbit monoclonal anti-FAK	Cell Signaling Technology	71433	AB_2799801	WB	1 : 1000
Rabbit polyclonal anti-Phospho-FAK (Tyr397)	Cell Signaling Technology	3283	AB_2173659	WB	1 : 1000
Mouse monoclonal anti-Ki-67	Cell Signaling Technology	9449	AB_2797703	IHC	1 : 800
Rabbit monoclonal anti-Histone H3 (D1H2)	Cell Signaling Technology	4499	AB_10544537	WB	1 : 2000
Rabbit monoclonal anti-Sox2 (D9B8N)	Cell Signaling Technology	23064	AB_2714146	WB	1 : 1000
Rabbit monoclonal anti-Nanog (D73G4) XP	Cell Signaling Technology	4903	AB_10559205	WB	1 : 2000
Rabbit polyclonal anti-Oct-4	Cell Signaling Technology	2750	AB_823583	WB	1 : 1000
Rabbit polyclonal anti-Histone H3ac (pan-acetyl)	Invitrogen	PA5-114693	AB_2899329	WB	1 : 2000
Rabbit polyclonal anti-Histone H4ac (pan-acetyl)	Invitrogen	PA5-40083	AB_2608361	WB	1 : 1000
Mouse monoclonal anti-E-cadherin	Proteintech	60335-1-Ig	AB_2881444	IF, IHC, WB	IF 1 : 50 IHC 1 : 1000 WB 1 : 2000
Mouse monoclonal anti-Keratin 14	Proteintech	60320-1-Ig	AB_2881431	IF, WB	IF 1 : 50 WB 1 : 2000
Mouse monoclonal anti-Keratin 19	Proteintech	60187-1-Ig	AB_10859834	IF, WB	IF 1 : 200 WB 1 : 20000
Rabbit polyclonal anti-Vimentin	Proteintech	10366-1-AP	AB_2273020	WB	1 : 2000
Rabbit polyclonal anti-ZEB1	Proteintech	21544-1-AP	AB_10734325	IF, WB	IF 1 : 50 WB 1 : 2000
Rabbit polyclonal anti-ZEB2	Proteintech	14026-1-AP	AB_2878001	IF, WB	IF 1 : 50 WB 1 : 1000
Rabbit polyclonal anti-SNAI1	Proteintech	13099-1-AP	AB_2191756	WB	1 : 1000
Rabbit polyclonal anti-Beta catenin	Proteintech	51067-2-AP	AB_2086128	IF, IHC, WB	IF 1 : 50 IHC 1 : 1000 WB 1 : 50000
Mouse recombinant anti-Phospho-Beta catenin	Proteintech	80067-1-RR	AB_2918861	WB	1 : 5000
Rabbit polyclonal anti-CD31	Proteintech	28083-1-AP	AB_2881055	IHC, WB	IHC 1 : 1000 WB 1 : 1000
Rabbit polyclonal anti-CD44	Proteintech	15675-1-AP	AB_2076198	FC	1 : 200
Rabbit polyclonal anti-Integrin Alpha V (CD51)	Proteintech	27096-1-AP	AB_2880753	FC, WB	FC 1 : 200 WB 1:500-1:1000
Rabbit polyclonal anti-Integrin Beta 3 (CD61)	Proteintech	18309-1-AP	AB_2128759	IF, IHC, WB	IF 1 : 50 IHC 1 : 500 WB 1 : 1000
Rabbit polyclonal anti-Integrin Beta 4 (CD104)	Proteintech	21738-1-AP	AB_10733888	FC, WB	FC 1 : 200 WB 1:500-1:1000
Rabbit polyclonal anti-VCAM-1 (CD106)	Proteintech	11444-1-AP	AB_2214232	FC	1 : 200
Rabbit polyclonal anti-GSK3β	Proteintech	22104-1-AP	22104-1-AP	WB	1 : 2000
Rabbit polyclonal anti-Phospho-GSK3β (Tyr216)	Proteintech	29125-1-AP	AB_2918240	WB	1 : 1000
Rabbit polyclonal anti-GPX1	Proteintech	29329-1-AP	AB_2918283	WB	1 : 2000
Rabbit polyclonal anti-Ferritin light chain	Proteintech	10727-1-AP	AB_2278673	WB	1 : 1000
Mouse monoclonal anti-Vinculin	Proteintech	66305-1-Ig	AB_2810300	WB	1 : 5000
Mouse monoclonal anti-GAPDH	Proteintech	60004-1-Ig	AB_2107436	WB	1 : 100000
Rabbit polyclonal anti-ACSL4	Proteintech	22401-1-AP	AB_2832995	WB	1 : 2000
Goat anti-mouse IgG (H + L), HRP conjugate antibody	Proteintech	SA00001-1	AB_2722565	WB	1 : 10000
Goat anti-rabbit IgG (H + L), HRP conjugate antibody	Proteintech	SA00001-2	AB_2722564	WB	1 : 10000
Rabbit polyclonal anti-AIFM2/ FSP1	Proteintech	20886-1-AP	AB_2878756	WB	1 : 1000
Rabbit polyclonal anti-SLC7A11/xCT	Proteintech	26864-1-AP	AB_2880661	WB	1 : 500-1 : 1000
Rabbit polyclonal anti-DHODH	Proteintech	14877-1-AP	AB_2091723	WB	1 : 2000-1 : 16000
FITC Mouse Anti-Human CD61	BD Biosciences	555753	AB_396094	FC	20ul/test
APC Mouse Anti-Human CD106	BD Biosciences	551147	AB_398496	FC	20ul/test
PE Anti-Human/Mouse CD44	Tonbo Biosciences	50-0441	AB_2621762	FC	5ul/test
FITC anti-human CD104	Biolegend	327806	AB_2129148	FC	5ul/test
PE anti-human CD51	Biolegend	327910	AB_940564	FC	5ul/test
PE anti-human CD44	Biolegend	338808	AB_2260222	FC	5ul/test
Negative Compensation Beads	Biolegend	750002765	NA	FC	1滴/test
Positive Compensation Beads	Biolegend	750002762	NA	FC	1滴/test
7-AAD Viability Staining Solution	Biolegend	420403	NA	FC	5ul/test
FITC anti-BrdU	Biolegend	364104	AB_2564481	FC	5ul/test
Mouse anti-FAT1 Monoclonal Antibody	absin	abs113547	NA	WB	1 : 2000

## Sheet: Table S3
Table S3. List of primer sequences for qPCR.
Gene name	Primer sequences
ACSL4	5’Primer GGAATGACAGGCCAGTGTGA
	3’Primer TAGCACATGAGCCAAAGGCA
CDH1	5’Primer AACAGGATGGCTGAAGGTGACA
	3’Primer GCATTCCCGTTGGATGACACAG
FTH1	5’Primer GCCTCCTACGTTTACCTGTCCA
	3’Primer TCAGCATGTTCCCTCTCCTCAT
FTL	5’Primer ATGATGTGGCTCTGGAAGGC
	3’Primer AAAGGGCCTGGTTCAGCTTT
GPX1	5’Primer AGGAGAACGCCAAGAACGAAGA
	3’Primer ACCGTTCACCTCGCACTTCT
GPX4	5’Primer TCCCAGTGAGGCAAGACCGA
	3’Primer TGGCTCCTGCTTCCCGAACT
GSTO1	5’Primer GGACGCGTCTAGTCCTGAAG
	3’Primer TCATCCGGCAACAGCTTCTT
GSTP1	5’Primer CCAAGTTCCAGGACGGAGAC
	3’Primer TCCTGCTGGTCCTTCCCATA
KRT5	5’Primer GAGATCGCCACTTACCGCAA
	3’Primer GTAGCTTCCACTGCTACCTCC
KRT8	5’Primer CGGCTCCAGGCTGAGATTGA
	3’Primer TTGGCGTTGGCATCCTTAATGG
KRT14	5’Primer TGGCTTGGGTGGTGGCTTT
	3’Primer CCAGGCGGTCATTGAGGTTCT
KRT18	5’Primer CAGGTCAGAGACTGGAGCCATT
	3’ Primer AGCAAGACGGGCATTGTCAATC
KRT19	5’Primer GAAGGATGCTGAAGCCTGGTTC
	3’Primer AACCTCGGACCTGCTCATCTG
ZEB1	5’Primer CCATTGCTGACCAGAACAGTGT
	3’Primer GGCTGACCGTAGTTGAGTAGGT
ZEB2	5’Primer ATGACCTGCCACCTGGAACTC
	3’Primer GCGGTACTTGATGTGCTCCTTC
SNAIL1	5’Primer ACACTGGCGAGAAGCCCTTC
	3’Primer CCTGGCACTGGTACTTCTTGAC
VIMENTIN	5’Primer GCTCGTCACCTTCGTGAATACC
	3’Primer AATCCTGCTCTCCTCGCCTTC
LRP6	5’Primer TGGCAGAGGCGTAGCATTGAA
	3’Primer TAGGGCAAGCACAGCGAAGG
TCF4	5’Primer TTCCAGTCTTCCTCCGATGTCC
	3’Primer CCCGCTTCCTCTATTTGCCATT
WNT7A	5’Primer TCGTCATAGGAGAAGGCTCACA
	3’Primer CGGCAATGATGGCGTAGGTG
WNT7B	5’Primer GCGTTACGGCATCGACTTCTC
	3’Primer TCCGGTCCTCTAGAACCTTCCT
FSP1	5’Primer CTGAACGTCCCCTTCATGCT
	3’Primer TGCTGGCTGGAAACCTCATT
DHODH	5’Primer GAGACACCTGAAAAAGCGGG
	3’Primer CAGAGTCGGCATCAGGTGTT
SLC7A11	5’PrimerATGTCCGCAAGCACACTCCT
	3’Primer CGAGGTCTCCAGAGAAGAGCAT
TUBULIN	5’Primer ATGTTCCTCGTGCCATCCTG
	3’Primer GTTACCTGCCCCAGACTGAC
GPX1 promoter	5’Primer CCGCTGGCTTCTTGGACAATT
	3’Primer CGAGAAGGCATACACCGACTG
GPX4 promoter	5’Primer TCCATTGGTCGGCTGGACGA
	3’Primer CGGCTTCAGTAGGCGGCAAA
FTH1 promoter	5’Primer GCGGCTATAAGAGACCACAAGC
	3’Primer GGTTCCGTCCAAGCACTGTTG
FTL promoter	5’Primer AAAGAAGCCGCCCTAGCCAC
	3’Primer GTTGAAGCAAGAGACAGACCC

## Sheet: Table S4
Table S4. List of siRNA and shRNA sequences.
siRNA/shRNA		Sequences
hsa-GPX1	#1	UGGUAUUUUCUGUAAGAUCAG
	#2	UAUUAGUGGGGAAACUCGCCU
hsa-GPX4	#1	AAUUUGUCUGUUUAUUCCCAC
	#2	UUUAUUCCCACAAGGUAGCCA
hsa-FTH1	#1	UAAGAAAGCUGCCUAUUGGCU
	#2	UGAUUAGUGUGAUUAGAACUG
hsa-FTL	#1	UGAUUAGUGUGAUUAGAACUG
	#2	AUCAAAAAGCUUUAUUUCCAU
hsa-ZEB1	#1	AUUAUAAUUUGUAACUUUCAU
	#2	AUUUGUAACUUUCAUAAAGCC
hsa-ZEB2	#1	UGUUUUAAUUUUAAGUAAGCC
	#2	UUUAAUAUUGGUAAAAUGGGA
hsa-KRT19	#1	ACCAUAAAUUUUUAUUGGCAG
	#2	UGUAGUAGUGGCUGUAGUCGC
hsa-CDH1	#1	GCAGAAAUUAUUGGGCUCUUU
	#2	CCAGUGAACAACGAUGGCAUU

## Sheet:  Table S5
Table S5. Correlation analysis between hybrid EMT markers and ferroptosis regulators
Group	ID	ECAD	β-catenin	CD61	MyosinIIA	CD31	β-catenin/ECAD	CD61/ECAD	MyosinIIA/ECAD	CD31/ECAD
Driver	ABCC1	0.479476	0.331667	0.265581	0.596462	0.22578	-0.154424	0.175813	0.10969	0.0306568
Driver	ACADSB	0.366704	0.217719	0.0606795	0.115959	0.127886	-0.153395	-0.00421899	-0.215403	-0.0151818
Driver	ACSF2	0.180431	0.057351	-0.14128	0.0623021	-0.115268	-0.119828	-0.170178	-0.0975419	-0.181995
Driver	ACSL3	0.482159	0.316262	0.270123	0.263132	0.202192	-0.169493	0.18576	-0.177825	0.0138622
Driver	ACSL4	0.243169	0.357725	0.450412	0.169177	0.402986	0.103153	0.408504	-0.0558501	0.289574
Driver	ACVR1B	0.476662	0.281139	0.0308445	0.311555	0.0234407	-0.201418	-0.0674609	-0.134424	-0.158248
Suppressor	ADAMTS13	-0.0270616	-0.0963704	-0.0943195	0.205284	-0.204605	-0.0621651	-0.079488	0.201641	-0.175265
Suppressor	ADIPOQ	-0.0216212	0.0267047	0.256749	0.211898	0.361709	0.0472545	0.246254	0.197594	0.343785
Suppressor	ADORA1	-0.114843	0.107631	0.413516	0.339229	0.377397	0.21686	0.433345	0.389291	0.39153
Driver	AEBP2	0.363202	0.299909	0.283737	0.310892	0.268139	-0.0647623	0.214956	-0.0308319	0.126124
Driver	AGPAT3	0.331202	0.27556	0.218388	0.485373	0.189695	-0.0581097	0.152757	0.145222	0.0492629
Driver	AGPS	0.417586	0.392629	0.291351	0.278148	0.321828	-0.0377415	0.214739	-0.117528	0.152763
Suppressor	AKR1C1	-0.0278547	-0.00239401	0.272478	0.0556614	0.0976247	0.0412017	0.299664	0.0894302	0.106979
Driver	ALOX15	0.0578363	0.130336	0.0943181	0.0116541	0.110672	0.055758	0.0751368	-0.0453537	0.069773
Suppressor	ANGPTL4	-0.163513	-0.0694529	0.412685	0.337617	0.364797	0.104384	0.437787	0.432488	0.406521
Driver	AOC1	0.275957	-0.0113187	-0.193427	0.0418162	-0.118108	-0.299386	-0.266895	-0.217546	-0.224768
Suppressor	APOC1	-0.220158	0.0297447	0.257153	0.021228	0.489126	0.245687	0.275105	0.199804	0.536567
Suppressor	APOE	-0.26675	-0.0102159	0.371328	0.21435	0.578068	0.255835	0.395306	0.407219	0.632576
Driver	APP	0.411639	0.396447	0.285696	0.446799	0.2671	-0.0285078	0.2085	0.0309199	0.088429
Suppressor	AQP4	-0.140136	-0.0468365	0.112578	0.0351619	0.156519	0.100769	0.145101	0.163071	0.219982
Driver	AQP8	0.195972	0.015077	0.0108368	0.0425127	0.00735673	-0.179443	-0.0331137	-0.13693	-0.0749368
Suppressor	AR	-0.0258443	0.0451277	0.504661	0.353316	0.41039	0.074863	0.513952	0.337209	0.392607
Driver	ARMC5	0.121978	0.0633389	0.103705	0.36758	0.0531626	-0.0509236	0.0794583	0.226965	0.00643554
Driver	ATF4	0.22951	0.174085	0.0309036	0.176595	0.0807661	-0.0576605	-0.00886032	-0.0442451	-0.00212258
Driver	ATG16L1	0.272588	0.320269	0.131494	0.196617	0.0880175	0.0280345	0.0730247	-0.0610468	-0.0226939
Driver	ATG3	0.248208	0.313019	0.151074	-0.00888228	0.162405	0.0550002	0.11071	-0.212289	0.0566582
Driver	ATG5	0.306721	0.364727	0.116825	-0.132512	0.160099	0.0477596	0.0646259	-0.369068	0.0395433
Driver	ATM	0.378198	0.303844	0.363796	0.37559	0.398269	-0.0836614	0.294739	0.00591932	0.239478
Suppressor	AXL	-0.0721711	0.236843	0.744211	0.391438	0.731231	0.298671	0.741246	0.407077	0.697272
Driver	BACH1	0.379424	0.408855	0.431686	0.36958	0.470956	0.0178438	0.358384	-0.00050359	0.306364
Driver	BAX	0.0716627	-0.043049	-0.100158	0.197129	-0.123014	-0.105875	-0.111596	0.110548	-0.140771
Suppressor	BCAT1	-0.101778	0.192965	0.709535	0.370816	0.71463	0.296367	0.728235	0.41886	0.712082
Suppressor	BCAT2	-0.0843722	-0.0517531	-0.158124	0.137395	-0.119774	0.0325799	-0.146891	0.185618	-0.0810596
Driver	BECN1	0.529481	0.42272	0.222475	0.502926	0.217257	-0.120333	0.121218	-0.0154687	0.00200795
Suppressor	BEX1	-0.136965	0.107798	0.448098	0.0706782	0.233435	0.236749	0.475026	0.178418	0.253246
Suppressor	BNC1	-0.136867	0.0464242	0.432742	0.224764	0.304613	0.187181	0.486068	0.329073	0.343075
Driver	BRD4	0.166273	0.0336154	0.275146	0.567576	0.1844	-0.121921	0.237839	0.354273	0.109835
Driver	BRD7	0.581162	0.340315	0.188531	0.284031	0.195726	-0.246011	0.0796537	-0.245457	-0.031498
Driver	BRPF1	0.319731	0.308938	0.271552	0.684271	0.21877	-0.019506	0.206698	0.321122	0.0831332
Suppressor	C8orf76	-0.0235781	0.144657	-0.0633759	-0.400395	-0.0520891	0.154828	-0.0529845	-0.318168	-0.0394109
Suppressor	CA9	-0.0879782	0.0409261	0.00193693	0.142476	-0.0480372	0.113684	0.0215252	0.186788	-0.0218532
Driver	CARM1	0.0973023	0.181078	0.0325546	0.285735	-0.00236441	0.0733186	0.00619775	0.165899	-0.0503613
Driver	CARS1	0.263669	0.192886	0.185152	0.246876	0.105215	-0.0715394	0.143912	-0.00723575	-0.000158805
Driver	CASP3	0.260692	0.372422	0.140789	0.0610764	0.257944	0.0986697	0.0953262	-0.160758	0.153116
Driver	CAV1	-0.0404148	0.269659	0.781451	0.321322	0.747991	0.302442	0.77637	0.321792	0.706394
Driver	CCDC6	0.409849	0.304146	0.270954	0.364441	0.266752	-0.114203	0.192018	-0.0334781	0.0977209
Driver	CDC27	0.374026	0.3395	0.34356	0.24869	0.341184	-0.0368932	0.282705	-0.0952902	0.191927
Driver	CDCA3	0.0243301	-0.0205199	-0.11254	-0.0749824	-0.177912	-0.0352985	-0.112733	-0.0786326	-0.17402
Driver	CFL1	0.169712	0.0614621	0.0121115	0.107086	0.00609196	-0.101702	-0.0227005	-0.0481793	-0.0645004
Driver	CGAS	0.0851611	0.10068	0.1162	0.0486008	0.247852	0.015781	0.0925949	-0.0284309	0.208586
Suppressor	CHMP6	-0.0349936	0.136723	0.0917395	0.157377	0.092369	0.168653	0.0991694	0.172797	0.0926349
Driver	CHP1	0.183177	0.0901113	0.0767603	0.136438	0.0790763	-0.0956252	0.0491126	-0.0440844	0.00236991
Driver	CIRBP	0.0509807	-0.0475506	0.145854	0.38937	0.166696	-0.0983049	0.131575	0.279444	0.137244
Driver	CLTRN	0.0856954	0.0617165	-0.0169823	-0.115825	-0.00887437	-0.0151449	-0.0168677	-0.158609	-0.024184
Suppressor	CNR1	-0.00275884	0.114322	0.427331	0.265753	0.443657	0.102566	0.413476	0.228088	0.418486
Driver	COMMD10	0.21693	0.356856	0.112889	-0.252606	0.146664	0.11995	0.0748949	-0.400951	0.0571548
Suppressor	COQ10A	-0.152699	0.0619092	0.210469	0.159213	0.253034	0.218939	0.247076	0.281225	0.301193
Suppressor	CP	-0.086773	0.0544848	0.340371	0.161776	0.412057	0.145274	0.342559	0.218925	0.420293
Suppressor	CREB3	-0.0307759	0.0868498	0.251223	0.0708631	0.278247	0.117594	0.257002	0.0897433	0.265671
Driver	CS	0.168757	0.15476	0.0705845	0.169513	0.0767895	-0.0128257	0.0361177	0.00421855	0.00936013
Driver	CYP4F8	0.00927464	-0.0867173	-0.119648	-0.0127077	-0.159849	-0.0952711	-0.122702	-0.024937	-0.157075
Driver	DCAF7	0.508404	0.322214	0.324088	0.520528	0.316563	-0.188217	0.224717	0.0190927	0.104569
Suppressor	DKK1	-0.00781923	0.0409091	0.178093	0.130394	0.0911398	0.0424665	0.176957	0.11682	0.0838623
Driver	DLD	0.438604	0.315749	0.139472	0.108243	0.146919	-0.1306	0.0585814	-0.278975	-0.0270279
Driver	DNAJB6	0.302423	0.311991	0.354445	0.219628	0.327289	-0.00405973	0.290043	-0.0690196	0.18667
Driver	DPEP1	0.267955	0.261433	-0.118519	-0.0195874	-0.103582	-0.0383327	-0.178602	-0.253788	-0.207822
Driver	DPP4	-0.0387364	0.00463223	0.122368	0.0605625	0.122519	0.0509163	0.129536	0.094478	0.133746
Driver	DUOX2	0.103852	-0.0862799	-0.146149	0.00483488	-0.124708	-0.198565	-0.171923	-0.10051	-0.169575
Suppressor	ECH1	-0.0777178	-0.110283	-0.153355	0.0343263	-0.168612	-0.033486	-0.139374	0.0923508	-0.132076
Driver	EGFR	0.396053	0.2178	0.298975	0.506763	0.250614	-0.171134	0.224361	0.101605	0.0862398
Driver	EGLN2	0.0750929	0.00943246	0.126701	0.300612	0.0161115	-0.0706872	0.111032	0.19355	-0.00754883
Driver	EGR1	0.191098	0.0748021	0.282909	0.339464	0.240462	-0.119884	0.241338	0.121858	0.15536
Driver	EHMT2	0.112576	0.101267	0.0847351	0.446056	0.0591092	-0.0111542	0.046388	0.291865	0.00658226
Driver	EIF2AK2	0.375521	0.381135	0.367693	0.282066	0.401674	-0.00383038	0.293667	-0.066557	0.241718
Driver	EIF4E	0.406103	0.360972	0.177798	0.0843757	0.200794	-0.0578494	0.106912	-0.271705	0.0431011
Driver	ELAVL1	0.298663	0.236789	0.118371	0.196636	0.0703503	-0.0694137	0.0623099	-0.079087	-0.0465468
Driver	ELOVL5	0.250793	0.267036	0.339099	0.157502	0.327543	0.00503409	0.291377	-0.0721677	0.21078
Driver	EMC2	0.414377	0.288588	0.204226	0.15875	0.214842	-0.131108	0.13257	-0.213271	0.0502096
Suppressor	ENO1	-0.0779114	0.138534	0.0882649	0.189662	0.0254471	0.216639	0.111184	0.233507	0.0519687
Suppressor	ENO3	-0.0728353	-0.109371	-0.0621485	0.123661	-0.102453	-0.0351754	-0.0451856	0.16814	-0.0674332
Suppressor	ENPP2	-0.00916343	0.26286	0.592864	0.289484	0.744973	0.261462	0.587064	0.265934	0.693573
Driver	EPAS1	0.260049	0.264711	0.617087	0.560974	0.555421	-0.00666756	0.572864	0.266162	0.417804
Driver	EPHA2	0.0405911	0.0765387	0.0325849	0.318102	-0.0348861	0.0323311	0.0166442	0.242147	-0.0452929
Driver	ERN1	0.386496	0.209753	0.316119	0.452048	0.315291	-0.176848	0.246357	0.0628914	0.154631
Suppressor	ESR1	-0.196084	0.0164046	0.541294	0.295698	0.33276	0.223417	0.616135	0.445086	0.370696
Driver	FABP4	-0.0628832	0.102495	0.435166	0.234881	0.546567	0.156742	0.42519	0.252679	0.533214
Driver	FADS2	-0.0457036	0.120593	0.343304	0.239649	0.32178	0.162006	0.340559	0.253498	0.311871
Driver	FAR1	0.404549	0.30966	0.212529	0.240401	0.208996	-0.10102	0.140531	-0.137354	0.0508799
Driver	FBXO31	0.339423	0.237034	0.159239	0.428984	0.129637	-0.107129	0.08333	0.0887639	-0.0133197
Driver	FBXW7	0.377675	0.306144	0.296297	0.359057	0.286022	-0.0819763	0.226321	-0.0014652	0.137845
Suppressor	FGF21	-0.0231209	0.0806757	0.0601887	0.00169458	-0.0708163	0.0942623	0.0736075	0.0255624	-0.0633062
Driver	FOXO3	0.559727	0.359423	0.289571	0.454842	0.262198	-0.217699	0.18151	-0.0903535	0.0352345
Driver	FOXO4	0.331559	0.120671	0.20106	0.467274	0.237809	-0.211413	0.127962	0.110183	0.0894055
Driver	FTH1	-0.29681	-0.0889467	-0.0235616	-0.201413	-0.0921528	0.211236	0.0371724	0.0914621	0.0189122
Suppressor	FTHL17	-0.0131247	-0.0164601	0.0351024	-0.0196595	-0.0189408	-0.00427538	0.0369557	-0.00796457	-0.0137435
Suppressor	FTMT	-0.0549485	0.0225248	-0.0144802	-0.0937366	0.0206783	0.0744624	-0.00454495	-0.0339442	0.0404027
Driver	FUNDC1	0.396723	0.324469	0.0712321	0.0069463	0.0395161	-0.0797619	0.00915837	-0.321658	-0.106528
Driver	FUNDC2	0.228653	0.357015	0.0682805	-0.150947	0.106472	0.103942	0.0271959	-0.323068	0.0131177
Driver	G6PD	-0.0137308	0.0251333	0.123242	0.345974	0.00415409	0.0478259	0.132369	0.322285	0.00706399
Driver	GABARAPL2	0.248673	0.275846	0.19523	-0.22293	0.237124	0.0296676	0.157418	-0.383952	0.13129
Suppressor	GALNT14	-0.0827784	-0.0596949	0.299016	0.0984763	0.302179	0.0302471	0.307812	0.165825	0.322574
Suppressor	GLRX5	-0.0432026	0.00118647	0.0204111	0.0214509	0.0556897	0.0488158	0.0331219	0.0557724	0.0692951
Driver	GMFB	0.362839	0.344177	0.249039	0.0682988	0.288641	-0.0322888	0.184326	-0.253693	0.135439
Suppressor	GPX4	-0.208271	-0.074856	-0.110446	-0.110107	-0.0709457	0.146109	-0.0692629	0.0947884	0.0107617
Suppressor	GPX7	-0.0287382	0.256072	0.387684	0.102785	0.559145	0.264723	0.36795	0.110949	0.533994
Suppressor	GRN	-0.0580569	-0.050765	0.138748	0.387343	0.182105	0.0234607	0.144471	0.391528	0.18836
Driver	GSK3B	0.611062	0.462662	0.305519	0.388166	0.244146	-0.165566	0.19232	-0.182611	-0.000459317
Suppressor	GSTM1	-0.0658219	0.00950032	0.0858849	0.046643	0.0859246	0.0748178	0.102927	0.0952256	0.104952
Driver	H3C10	0.0486412	0.0713314	0.0442479	0.0173991	0.0699439	0.0263424	0.0408849	-0.0178705	0.0500198
Driver	H3C15	0.0964107	0.0739324	-0.0294005	0.0520848	-0.00674078	-0.0231893	-0.0430136	-0.0330599	-0.0386529
Driver	H3C4	0.0165163	-0.0501976	-0.0625035	0.0125973	-0.0207057	-0.0541767	-0.0665179	0.00494613	-0.0247532
Driver	H3C6	0.28108	0.160496	0.115681	0.126511	0.169135	-0.126245	0.0657412	-0.126875	0.0503397
Driver	H3C8	0.0457638	0.0865782	-0.0311171	-0.111238	-0.0251266	0.037715	-0.0404064	-0.131547	-0.0376095
Driver	HDLBP	0.181518	0.177293	0.303486	0.570303	0.241172	-0.000757379	0.277967	0.339134	0.160725
Driver	HERPUD1	0.281907	0.268866	0.322839	0.187901	0.470789	-0.0144553	0.274375	-0.0699105	0.340323
Driver	HILPDA	0.21643	0.239944	-0.0169672	-0.111637	-0.113371	0.00947726	-0.0478091	-0.281732	-0.195443
Driver	HMGB1	0.4521	0.27569	0.139343	0.0488733	0.190306	-0.184473	0.0501061	-0.345024	0.014688
Driver	HMGCL	0.073912	0.148263	-0.123391	0.0740542	-0.0833953	0.0720725	-0.12737	0.00397883	-0.111368
Driver	HMOX1	-0.068353	0.103995	0.463322	0.295496	0.526458	0.173233	0.478158	0.319041	0.516713
Driver	HSP90AA1	0.279256	0.316975	0.249654	0.231616	0.281008	0.0264247	0.196203	-0.042776	0.160166
Suppressor	HSPB1	-0.051695	-0.0789396	0.10543	0.157072	0.0114198	-0.0169776	0.117061	0.181328	0.0252486
Driver	ICA1	0.386335	0.158031	-0.0672608	0.00100965	0.00130698	-0.251713	-0.150027	-0.352693	-0.148895
Driver	IDH1	0.394376	0.315253	0.0243786	0.0743273	0.0427263	-0.0855296	-0.0410434	-0.272425	-0.106344
Driver	IDO1	-0.20208	0.068904	0.186157	0.0591554	0.403485	0.272576	0.20561	0.226939	0.455433
Driver	IFNA13	0.0394126	0.0780595	0.0583367	0.00390632	0.0700702	0.0256907	0.0466684	-0.0300728	0.0470931
Driver	IFNA17	0.0283476	0.0610983	-0.0476748	-0.0732712	-0.055779	0.0235996	-0.0486169	-0.0815549	-0.0602033
Driver	IFNA2	0.00507085	-0.0450676	0.0261453	0.045578	0.0444441	-0.0471745	0.0227029	0.0295937	0.0360582
Driver	IFNA6	0.041522	-0.0103628	-0.0225983	-0.040498	0.0141511	-0.0457694	-0.0262594	-0.0615829	-0.00202769
Suppressor	IGF2BP3	-0.052257	-0.0482519	0.149727	0.116205	0.144271	0.0139094	0.16528	0.144397	0.153621
Suppressor	IL23A	-0.026166	0.163024	0.157108	0.0461624	0.195089	0.174303	0.155208	0.0574778	0.186224
Driver	IL6	-0.203271	0.0991652	0.506665	0.0433889	0.404535	0.300218	0.540167	0.216994	0.449765
Suppressor	IL9	-0.0384367	-0.021892	-0.0151952	0.0118813	0.0373292	0.0176944	-0.0117588	0.0423611	0.0466293
Suppressor	JUND	-0.0531348	-0.267645	-0.0646029	0.0918908	-0.102045	-0.20009	-0.0496545	0.120465	-0.0776257
Suppressor	KLF15	-0.0177125	-0.0394166	0.107863	0.0533227	0.0945467	-0.0058412	0.103613	0.0691988	0.102354
Suppressor	KLHDC3	-0.079707	0.0347141	0.0185069	-0.0700876	0.110327	0.117525	0.0178644	0.0125028	0.130669
Suppressor	KRT18	-0.0391859	-0.0349054	-0.197989	-0.0273011	-0.195106	0.00113604	-0.199444	0.00377452	-0.17016
Suppressor	LAMTOR5	-0.211746	0.0849159	-0.135185	-0.477875	-0.181288	0.294443	-0.0793322	-0.217195	-0.0911691
Suppressor	LRRK2	-0.00790832	0.228633	0.574971	0.346483	0.630026	0.224956	0.564679	0.306447	0.59775
Driver	LYRM1	0.192251	0.291184	0.0406742	-0.258537	0.0815865	0.0837814	0.0109482	-0.378867	0.004406
Driver	MAP1LC3A	0.211348	0.102931	-0.0935926	-0.00784018	-0.192058	-0.117545	-0.119559	-0.18137	-0.262269
Driver	MAP3K11	0.146812	0.0260202	0.0912376	0.444424	0.0468876	-0.113563	0.0629193	0.263989	-0.0174069
Driver	MAPK14	0.514216	0.583012	0.320743	0.149791	0.348932	0.0378152	0.21394	-0.302497	0.1308
Driver	MAPK3	0.174345	-0.047913	-0.00559348	0.122595	-0.0420365	-0.218589	-0.0392024	-0.0485371	-0.125349
Driver	MAPK8	0.327807	0.40143	0.262848	0.157365	0.313979	0.0560184	0.203026	-0.142494	0.176179
Driver	MAPK9	0.402576	0.310981	0.190566	0.185867	0.100683	-0.0972259	0.120982	-0.172759	-0.0558694
Suppressor	MAZ	-0.170793	0.0412012	-0.0642797	-0.102539	-0.0925114	0.204335	-0.0383049	0.0680805	-0.0331477
Driver	MCU	0.146603	0.0750632	0.0447572	0.0789529	0.128416	-0.0726895	0.012712	-0.0661783	0.0632852
Driver	MDM4	0.162604	0.140947	0.152614	0.0020715	0.0631624	-0.0332674	0.126058	-0.132111	0.00740985
Driver	MEN1	0.234825	0.100159	0.0822561	0.379633	0.0319195	-0.124637	0.044423	0.137421	-0.0595221
Driver	METTL14	0.39331	0.360982	0.294092	0.264803	0.316859	-0.0426155	0.225127	-0.100579	0.158678
Driver	METTL3	0.0192003	0.146576	0.00122144	0.101768	-0.000727236	0.11805	-0.00235252	0.0703594	-0.00572248
Driver	MLLT1	0.257297	0.0569593	0.229132	0.499841	0.130944	-0.194288	0.180664	0.214398	0.0221919
Suppressor	MLST8	-0.0960542	0.0247639	-0.171779	-0.0422056	-0.168516	0.117777	-0.159249	0.0515417	-0.130786
Driver	MMD	0.340647	0.3266	0.35386	0.169684	0.315679	-0.0194812	0.300498	-0.132373	0.176905
Suppressor	MT1G	-0.141056	-0.136337	-0.0902155	-0.00104248	0.0203889	0.0141178	-0.0673344	0.116019	0.0713731
Driver	MTDH	0.356167	0.394621	0.295687	0.202149	0.334509	0.0263901	0.231269	-0.126242	0.185069
Suppressor	MUC1	-0.18184	-0.21988	-0.0950153	0.0691716	-0.0206007	-0.0354871	-0.0680489	0.196357	0.0449299
Suppressor	MXRA8	-0.0516804	0.108117	0.585916	0.436749	0.663364	0.151668	0.567586	0.417798	0.629318
Driver	MYB	0.489735	0.268674	-0.120054	0.103603	-0.0679908	-0.240028	-0.226456	-0.344991	-0.261752
Driver	NCOA4	0.3695	0.463827	0.298491	0.0895713	0.369028	0.0686319	0.230731	-0.242068	0.204862
Driver	NFE2L2	0.553327	0.415085	0.270648	0.244768	0.263115	-0.15411	0.170295	-0.25674	0.0458913
Suppressor	NOS2	-0.0716648	-0.059084	-0.112952	0.0632556	-0.0538764	0.00739199	-0.108159	0.104694	-0.0235704
Driver	NOX1	0.398374	0.151538	-0.163729	-0.0891179	-0.150985	-0.263647	-0.250144	-0.427075	-0.303309
Driver	NR1D1	0.185448	-0.057092	0.129925	0.293066	-0.0654122	-0.228071	0.0986836	0.0960381	-0.139277
Driver	NR1D2	0.472998	0.395709	0.362525	0.272257	0.326758	-0.0880285	0.275154	-0.163534	0.126949
Driver	NRAS	0.467781	0.444792	0.298562	0.0930781	0.300089	-0.0342666	0.216413	-0.308184	0.108204
Suppressor	NT5DC2	-0.196216	0.118937	0.150218	0.123823	0.0561582	0.3137	0.194815	0.286958	0.12489
Suppressor	NTN1	-0.0157507	0.102558	0.56064	0.435676	0.542211	0.11655	0.543225	0.386919	0.514292
Driver	NUAK2	0.357982	0.120659	-0.00221938	0.227346	0.0327427	-0.242185	-0.086686	-0.115521	-0.113232
Driver	NUP62	0.159827	0.160004	0.177564	0.538757	0.155905	-0.00452258	0.142047	0.327809	0.0847811
Suppressor	NUPR1	-0.0729682	0.00709545	0.012051	-0.0349453	-0.0160846	0.0858807	0.0325318	0.0416629	0.013106
Driver	OSBPL9	0.373832	0.335575	0.347767	0.425258	0.373748	-0.0381293	0.284814	0.0561771	0.219547
Suppressor	OTUB1	-0.114155	0.0265271	-0.137597	-0.114564	-0.160776	0.140699	-0.113715	0.0107702	-0.109643
Suppressor	PANX2	-0.279291	-0.141257	0.247911	0.1109	0.181711	0.160462	0.307534	0.356209	0.28362
Driver	PAQR3	0.190628	0.341277	0.225634	-0.0752915	0.213803	0.141794	0.203691	-0.21177	0.135827
Suppressor	PARP10	-0.0729052	-0.00423955	0.0107328	0.362311	0.0711495	0.0716448	0.015197	0.378348	0.0966137
Suppressor	PARP12	-0.0443521	0.0834397	0.16285	0.243127	0.261237	0.131608	0.155171	0.255832	0.265172
Suppressor	PARP15	-0.0547691	0.107306	0.297258	0.249534	0.452626	0.150478	0.300185	0.263671	0.453591
Suppressor	PARP3	-0.0244368	0.205332	0.0510387	0.232217	0.0657357	0.216204	0.0617775	0.228765	0.0658923
Suppressor	PCBP1	-0.282756	-0.0281448	-0.0834871	-0.202866	-0.125514	0.244527	-0.0336293	0.0741811	-0.0199744
Driver	PCDHB14	0.174295	0.160584	0.190448	0.193525	0.146227	-0.0174061	0.160491	0.0219003	0.0743208
Suppressor	PCSK9	-0.00878975	0.0069637	0.00553661	0.179979	0.0366163	0.0172816	-0.00852591	0.151414	0.0394068
Driver	PDIA2	0.0104154	-0.00605224	-0.1099	0.00425496	-0.184367	-0.0160385	-0.104572	-0.00116158	-0.173424
Driver	PEBP1	0.106803	0.0439056	-0.12153	0.098101	-0.119487	-0.0477253	-0.134197	0.0107006	-0.139339
Driver	PER1	-0.0560531	-0.0184696	0.464217	0.494752	0.461808	0.0493403	0.465109	0.47607	0.457316
Driver	PER2	0.435885	0.276798	0.21391	0.418423	0.192545	-0.173798	0.120841	-0.0177414	0.00768905
Driver	PEX12	0.437524	0.405722	0.248942	0.172785	0.244745	-0.0450447	0.177087	-0.214845	0.064844
Suppressor	PEX14	-0.0885528	-0.03472	-0.0119313	0.296229	-0.0351483	0.0636329	0.00523666	0.340014	-0.00103527
Driver	PEX2	0.228894	0.388139	0.0743177	-0.182627	0.182473	0.134452	0.0353641	-0.355755	0.0846605
Driver	PEX3	0.250067	0.369688	0.149439	-0.0712073	0.164556	0.101896	0.109477	-0.269108	0.0566512
Driver	PEX6	0.0240974	-0.0699566	-0.0660066	0.0564044	-0.0768342	-0.0893717	-0.0775389	0.0278334	-0.0871335
Driver	PGRMC1	0.494749	0.385446	0.120272	0.0533819	0.0453636	-0.125111	0.0351898	-0.366725	-0.145793
Driver	PHF21A	0.242005	0.244656	0.542337	0.606672	0.523854	-0.00297727	0.495079	0.321069	0.400177
Driver	PHKG2	0.13098	-0.0998933	-0.0916376	0.0366669	-0.190739	-0.213177	-0.108186	-0.0643223	-0.226554
Driver	PIK3CA	0.409686	0.372208	0.501957	0.41978	0.496615	-0.0460445	0.424005	0.0192297	0.315402
Suppressor	PML	-0.150081	0.0656053	0.244546	0.388789	0.277116	0.216616	0.268326	0.469468	0.31866
Driver	POR	0.0849382	0.0301344	-0.039763	0.23572	-0.0686036	-0.0584144	-0.0631052	0.126293	-0.107954
Suppressor	POU2F2	-0.105292	0.00367409	0.611746	0.463161	0.578288	0.114392	0.639123	0.495448	0.57367
Driver	PPARG	0.426463	0.258058	-0.214685	0.00477908	-0.162372	-0.192095	-0.305164	-0.375195	-0.31837
Suppressor	PPP1R13L	-0.0603575	-0.102788	-0.0144079	0.371168	-0.0331403	-0.0445886	-0.0114827	0.35527	-0.021011
Suppressor	PRDX2	-0.141461	0.0972335	-0.228327	-0.307901	-0.214277	0.231913	-0.204766	-0.137276	-0.148816
Driver	PRKAA1	0.484215	0.401794	0.274827	0.165874	0.293738	-0.10161	0.18437	-0.273542	0.0933188
Driver	PRKAA2	0.113047	0.106398	0.267243	0.144055	0.155736	-0.00782652	0.238877	0.0295371	0.098687
Driver	PRKCA	0.345826	0.194528	0.349107	0.427127	0.21679	-0.154197	0.292965	0.0713498	0.0606603
Suppressor	PRKCG	-0.192897	-0.109518	0.00185066	0.0779055	0.120776	0.0931176	0.0280803	0.235301	0.187517
Suppressor	PROK2	-0.149675	0.0844812	0.287942	-0.050447	0.328064	0.234125	0.314986	0.0851933	0.372749
Suppressor	PSEN2	-0.0106609	0.0367898	0.00339365	-0.00832646	-0.120085	0.0335851	0.00346685	0.00253747	-0.109609
Driver	PTEN	0.279675	0.260169	0.307314	0.28859	0.359827	-0.0251856	0.258297	0.0130718	0.238514
Suppressor	PTPMT1	-0.246382	0.0666442	-0.130592	-0.385744	-0.143815	0.300688	-0.0823826	-0.109532	-0.0446706
Suppressor	RARRES2	-0.0501985	0.183311	0.437972	0.195778	0.629585	0.215847	0.413982	0.207761	0.604874
Driver	RB1CC1	0.499996	0.391378	0.315597	0.274976	0.324456	-0.119026	0.223154	-0.185809	0.117668
Driver	RRM1	0.34258	0.379257	0.206209	0.228592	0.15197	0.0230861	0.149466	-0.0911382	0.0135657
Driver	RRM2	0.17807	0.269379	0.0996319	0.0215895	0.0560022	0.0810013	0.0752188	-0.127789	-0.0122546
Driver	SAT1	0.131604	0.183154	0.0662194	-0.00816439	0.133191	0.0346496	0.0500816	-0.124655	0.0820963
Driver	SCP2	0.507409	0.315169	0.136638	0.207322	0.206648	-0.200126	0.0464153	-0.259919	0.00841176
Suppressor	SDHA	-0.407307	-0.166752	-0.220784	-0.214541	-0.252052	0.242457	-0.142983	0.170194	-0.0852456
Suppressor	SDHB	-0.0298895	0.149138	-0.0932294	-0.248106	-0.0419547	0.176582	-0.0801724	-0.181204	-0.0252713
Driver	SEC24B	0.414669	0.477143	0.350844	0.302369	0.346271	0.0464263	0.272653	-0.0847854	0.17214
Driver	SIRT1	0.427248	0.331184	0.316848	0.290554	0.33751	-0.1035	0.237656	-0.111623	0.159064
Driver	SIRT3	0.167302	0.0976332	0.0594307	0.358914	0.044283	-0.0718524	0.0286637	0.167101	-0.0254078
Driver	SIRT6	0.052936	-0.191285	-0.157183	0.115879	-0.234872	-0.228414	-0.165646	0.0525607	-0.2454
Suppressor	SIRT7	-0.0683699	-0.21816	-0.156666	0.151632	-0.21792	-0.134626	-0.14634	0.18966	-0.181754
Driver	SLC11A2	0.379523	0.29751	0.0383509	0.174624	-0.00573799	-0.0976192	-0.024448	-0.168306	-0.149692
Driver	SLC1A5	0.168167	0.12285	-0.0402774	0.167841	-0.0843688	-0.0540615	-0.0721323	-4.47574e-06	-0.148704
Suppressor	SLC25A11	-0.292722	-0.087426	-0.023641	-0.0324398	-0.00216171	0.214763	0.0324391	0.220484	0.101667
Driver	SLC38A1	0.503724	0.306366	0.235177	0.348454	0.196623	-0.193327	0.145249	-0.118141	0.00575597
Driver	SLC39A14	0.267032	0.346635	0.275226	0.198684	0.219473	0.0645082	0.24078	-0.0468004	0.10663
Driver	SLC39A7	0.176397	-0.000888253	0.229115	0.528335	0.243028	-0.159321	0.189049	0.304973	0.162661
Suppressor	SLC47A1	-0.0697685	0.174317	0.404039	0.202114	0.494407	0.236524	0.405765	0.243082	0.490015
Driver	SLC7A11	0.170596	0.190508	0.169199	0.093167	0.124691	0.0171423	0.141341	-0.0615431	0.0643269
Driver	SMAD7	0.27269	0.259692	0.355589	0.554898	0.359708	-0.0298185	0.292869	0.24296	0.230055
Driver	SMG9	0.22652	0.101713	0.124248	0.48363	0.0950776	-0.123938	0.079767	0.222839	0.00320601
Driver	SND1	0.183747	0.178978	0.0698109	0.264385	-0.0166715	-0.00978044	0.035091	0.0735861	-0.0945847
Driver	SNX4	0.566268	0.37271	0.195341	0.131247	0.230858	-0.205261	0.0939186	-0.370303	0.0072668
Driver	SNX5	0.375235	0.304933	0.080677	0.0224535	0.116877	-0.0845948	0.00643161	-0.29983	-0.0295941
Suppressor	SOX2	-0.0138296	-0.00868848	0.136078	0.078896	0.136792	0.00737031	0.140186	0.0787531	0.130325
Driver	SP1	0.449522	0.310214	0.356685	0.484582	0.369671	-0.142619	0.27022	0.0379709	0.184444
Driver	SPATA2	0.477526	0.188189	0.043625	0.24186	-0.0424151	-0.294876	-0.0523316	-0.192053	-0.229527
Suppressor	SQOR	-0.0593649	0.00594339	-0.134774	-0.119042	-0.0988595	0.0686014	-0.117877	-0.0535893	-0.0720471
Driver	SQSTM1	0.203128	0.22597	0.166142	0.240976	0.0788876	0.020383	0.134925	0.0422505	-0.0138832
Suppressor	SREBF1	-0.138836	-0.0975126	-0.00593722	0.340429	-0.00344507	0.0499847	0.0172525	0.406738	0.0416545
Suppressor	SRSF9	-0.204507	0.0617583	-0.0719685	0.000920001	-0.0765135	0.26065	-0.0332411	0.182101	0.000136028
Driver	SSBP1	0.25356	0.226815	-0.0381897	-0.240318	-0.0722031	-0.043298	-0.0797905	-0.425108	-0.168588
Suppressor	STK11	-0.0114042	-0.0738345	-0.111692	0.227985	-0.195641	-0.0572752	-0.113676	0.207449	-0.187989
Suppressor	SUV39H1	-0.0106734	0.0627689	-0.137719	-0.0179118	-0.188002	0.072969	-0.13103	0.00441425	-0.170921
Driver	TBK1	0.357084	0.358525	0.320347	0.180701	0.327839	-0.00737572	0.257687	-0.137322	0.181786
Suppressor	TBX1	-0.211925	0.0539433	0.4718	0.298466	0.523032	0.27374	0.495027	0.455496	0.579192
Suppressor	TERT	-0.035792	-0.022438	-0.0379261	0.108494	-0.0319803	0.0209996	-0.0331735	0.130601	-0.00848776
Driver	TF	-0.126193	-0.0356164	0.100316	0.0308799	-0.0275484	0.0941883	0.137445	0.140443	0.020405
Suppressor	TFAP2A	-0.261901	-0.164618	0.0504489	0.14071	0.102568	0.113762	0.106468	0.34944	0.202388
Suppressor	TFAP2C	-0.0238871	-0.0369205	0.233979	0.147772	0.180926	-0.00413358	0.245827	0.145543	0.180083
Driver	TFRC	0.285651	0.294027	0.106666	0.0776511	0.0919128	-0.00392754	0.0598029	-0.177616	-0.0187328
Driver	TIMM9	0.190658	0.14134	-0.0158319	-0.236762	0.0201184	-0.0581509	-0.0408227	-0.368474	-0.0486211
Driver	TLR4	0.137806	0.275186	0.169246	0.0879342	0.289354	0.111971	0.136188	-0.0507912	0.220091
Driver	TMEM164	0.411815	0.206278	0.224431	0.450799	0.127584	-0.205238	0.146697	0.0415614	-0.0422812
Driver	TNF	-0.13898	0.100409	0.346728	0.104872	0.402089	0.22496	0.352627	0.202525	0.422
Driver	TP53	-0.0550187	-0.0312633	-0.0306927	0.0789516	-0.0262647	0.0351881	-0.024596	0.109709	-0.00152798
Suppressor	TP63	-0.206218	-0.0503288	0.211077	0.166931	0.272307	0.160374	0.255818	0.331232	0.347255
Suppressor	TRIB2	-0.187894	0.0068793	0.458249	0.343723	0.546787	0.203981	0.481108	0.458788	0.584257
Driver	TRIM26	0.368061	0.136137	0.197472	0.481986	0.223468	-0.226267	0.111028	0.10324	0.0713859
Driver	TRIM59	0.0998783	0.213456	0.0729655	-0.112095	0.135198	0.10288	0.059162	-0.177274	0.101588
Suppressor	TRIM7	-0.343533	-0.22333	-0.0180119	0.0578641	0.0655163	0.13774	0.0448453	0.343321	0.199336
Suppressor	TRPM2	-0.0727659	-0.0296222	-0.0621604	-0.00675387	0.0430941	0.0416823	-0.0575492	0.0591071	0.0730439
Driver	TRPM7	0.434712	0.416284	0.318991	0.301273	0.320108	-0.0331914	0.240703	-0.10317	0.140075
Driver	TSC1	0.301414	0.167736	0.24371	0.425874	0.197071	-0.135177	0.195699	0.116624	0.0767854
Driver	TTPA	0.36673	0.205164	-0.0793089	-0.0261394	-0.0523043	-0.166987	-0.147754	-0.328894	-0.187716
Driver	TUG1	0.507097	0.287058	0.322439	0.479589	0.278907	-0.226161	0.227701	-0.018982	0.0772785
Suppressor	TULP1	-0.0785317	0.00360314	0.0743632	0.0305608	0.0673277	0.0838524	0.0933357	0.10768	0.106534
Suppressor	TYRO3	-0.0410365	0.137345	0.13544	0.166994	0.0536136	0.177174	0.14678	0.194422	0.07241
Driver	ULK1	0.05919	0.0452507	0.309964	0.561843	0.209674	-0.00641279	0.300514	0.443386	0.171986
Suppressor	USF2	-0.123986	-0.0124227	0.136958	0.291055	0.123206	0.113749	0.154535	0.357382	0.15525
Driver	USP7	0.67062	0.39285	0.215896	0.373013	0.164915	-0.294398	0.0874892	-0.244592	-0.104116
Suppressor	VAMP2	-0.0381065	-0.0209735	0.38033	0.300025	0.437107	0.0210522	0.37552	0.287828	0.414457
Driver	VDAC2	0.159522	0.122162	-0.0379895	-0.11409	-0.0816494	-0.0383757	-0.0588758	-0.232149	-0.1369
Driver	WIPI1	0.226294	0.161035	0.194009	0.144486	0.168667	-0.0652899	0.161091	-0.0620495	0.0666215
Driver	YAP1	0.439455	0.484302	0.342828	0.259335	0.299058	0.0196668	0.254902	-0.145329	0.117579
Driver	YTHDC2	0.366794	0.318247	0.256317	0.325595	0.249134	-0.0527822	0.197031	-0.0240971	0.108332
Driver	YY1AP1	0.369684	0.339103	0.379762	0.44042	0.380372	-0.0459392	0.302192	0.057961	0.21209
Driver	YY2	0.219577	0.245345	0.165742	0.158086	0.0931305	0.0166812	0.13067	-0.0432023	0.0023306
